# Supplementary material for: Microneedles as Modern Carriers of Plant Extracts
Source: Micromachines (Basel). 2025 Jan 26;16(2):143. doi: 10.3390/mi16020143 (PMC11857659; doi:10.3390/mi16020143)
Supplement: Supplementary file 1 [file micromachines-16-00143-s001.zip]

Archive with 1 entries (1 files):
- micromachines-3415324-supplementary.pdf
